# Supplementary material for: In Silico Study of Potential Binding Sites of the Family GH126 Enzyme CPF_2247 from Clostridium perfringens Using Structural Comparison and Molecular Docking Methods
Source: Molecules. 2026 Jun 29;31(13):2273. doi: 10.3390/molecules31132273 (PMC13363691; doi:10.3390/molecules31132273)
Supplement: Supplementary file 1 [file molecules-31-02273-s001.zip]

Archive with 2 entries (2 files):
- Janecek_S_Table_S1-SI_Amylases_2nd_Ed.pdf
- Janecek_S_Table_S2_SI_Amylases_2nd_Ed.pdf
